# Supplementary material for: Genome-Wide Identification, Expression, and Protein Analysis of CKX and IPT Gene Families in Radish (Raphanus sativus L.) Reveal Their Involvement in Clubroot Resistance
Source: Int J Mol Sci. 2024 Aug 17;25(16):8974. doi: 10.3390/ijms25168974 (PMC11354997; doi:10.3390/ijms25168974)
Supplement: Supplementary file 1 [file ijms-25-08974-s001.zip]

Archive with 4 entries (4 files):
- TableS1. IPT and CKX genes identified in cruciferae crops.xlsx
- TableS2.Ka and Ks analysis of IPT and CKX genes in Radish cultivars ’36-2’ and ‘RS00'.xlsx
- TableS3. The primer sequences of 8 RsIPT or RsCKX genes subjected to qRT-PCR.xlsx
- TableS4.The expression of IPT and CKX gene in different treatments.xlsx
