# Supplementary material for: Genome-Wide Identification, Expression, and Protein Analysis of CKX and IPT Gene Families in Radish (Raphanus sativus L.) Reveal Their Involvement in Clubroot Resistance
Source: Int J Mol Sci. 2024 Aug 17;25(16):8974. doi: 10.3390/ijms25168974 (PMC11354997; doi:10.3390/ijms25168974)
Supplement: Supplementary file 1 [file ijms-25-08974-s001.zip › TableS1. IPT and CKX genes identified in cruciferae crops.xlsx]

## Sheet: IPT genes
R. sativus (RR, 2n=18)	A. thaliana(2n=10)	A. thaliana-ID	B. rapa(AA, 2n=20)	B. oleracea(CC, 2n=18)	B. nigra(BB, 2n=16)	B. napus(AACC, 2n=38)
Rsa10001423	AT4G24650	AtIPT4	BraA01g030410.3C	BolC01g038600.2J	BniB01g016130.2N	BnaA01T0290100ZS
Rsa10008422	AT1G68460	AtIPT1	BraA01g033870.3C	BolC01g043620.2J	BniB01g038150.2N	BnaA01T0290200ZS
Rsa10009818	AT2G27760	AtIPT2	BraA02g007910.3C	BolC02g009260.2J	BniB02g043790.2N	BnaA01T0322000ZS
Rsa10010488	AT1G25410	AtIPT6	BraA02g008650.3C	BolC02g010260.2J	BniB03g042000.2N	BnaA02T0174100ZS
Rsa10015237	AT3G23630	AtIPT7	BraA02g018390.3C	BolC02g024640.2J	BniB04g038160.2N	BnaA02T0076800ZS
Rsa10020209	AT3G63110	AtIPT3	BraA03g009380.3C	BolC03g010500.2J	BniB05g043370.2N	BnaA02T0083300ZS
Rsa10023211	AT5G20040	AtIPT9	BraA03g038770.3C	BolC03g046100.2J	BniB05g044780.2N	BnaA03T0357200ZS
Rsa10023282	AT3G19160	AtIPT8	BraA04g000310.3C	BolC04g030190.2J	BniB05g065130.2N	BnaA03T0588800ZS
Rsa10027751	AT5G19040	AtIPT5	BraA04g019910.3C	BolC04g054440.2J	BniB05g065950.2N	BnaA03T0086000ZS
Rsa10027852			BraA07g009460.3C	BolC06g035700.2J	BniB06g061210.2N	BnaA04T0179800ZS
Rsa10028124			BraA07g030770.3C	BolC07g013870.2J	BniB07g030450.2N	BnaA04T0002800ZS
Rsa10035858			BraA09g052370.3C	BolC08g045960.2J	BniB07g048310.2N	BnaA07T0075700ZS
Rsa10042487			BraA10g021200.3C	BolC09g053570.2J	BniB07g051420.2N	BnaA07T0275400ZS
					BniB08g010210.2N	BnaA09T0568800ZS
					BniB08g077060.2N	BnaA10T0183600ZS
						BnaC01T0355800ZS
						BnaC01T0398300ZS
						BnaC02T0099100ZS
						BnaC02T0224500ZS
						BnaC02T0090600ZS
						BnaC03T0098500ZS
						BnaC03T0435200ZS
						BnaC04T0257300ZS
						BnaC04T0479000ZS
						BnaC06T0312200ZS
						BnaC07T0117300ZS
						BnaC08T0418800ZS
						BnaC09T0474600ZS
						Bnascaffold0026T
						Bnascaffold0027T

## Sheet: CKX genes
R. sativus (RR, 2n=18)	A. thaliana(2n=10)	A. thaliana-ID	B. rapa(AA, 2n=20)	B. oleracea(CC, 2n=18)	B. nigra(BB, 2n=16)	B. napus(AACC, 2n=38)
Rsa10011234	AT3G63440	AtCKX6	BraA02g009460.3C	BolC02g011240.2J	BniB01g004020.2N.1	BnaA02T0120800ZS
Rsa10013210	AT2G41510	AtCK1	BraA02g012590.3C	BolC02g015730.2J	BniB02g036110.2N.1	BnaA02T0088800ZS
Rsa10013211	AT4G29740	AtCKX4	BraA03g021970.3C	BolC03g025180.2J	BniB02g041660.2N.1	BnaA03T0203000ZS
Rsa10019391	AT1G75450	AtCKX5	BraA03g055170.3C	BolC04g003230.2J	BniB02g084200.2N.1	BnaA03T0512100ZS
Rsa10021101	AT2G19500	AtCKX2	BraA04g029320.3C	BolC04g065210.2J	BniB03g053990.2N.1	BnaA04T0265500ZS
Rsa10023843	AT5G21482	AtCKX7	BraA05g002260.3C	BolC06g046720.2J	BniB03g068790.2N.1	BnaA05T0025100ZS
Rsa10025912	AT5G56970	AtCKX3	BraA07g001320.3C	BolC07g002230.2J	BniB04g024970.2N.1	BnaA07T0011300ZS
Rsa10025968			BraA07g039010.3C	BolC07g054730.2J	BniB05g036550.2N.1	BnaA07T0352600ZS
Rsa10027735			BraA09g011860.3C	BolC08g046160.2J	BniB05g042290.2N.1	BnaA09T0121500ZS
Rsa10031296			BraA09g052550.3C	BolC09g013790.2J	BniB06g000700.2N.1	BnaA09T0570300ZS
Rsa10034185			BraA10g014830.3C	BolC09g045390.2J	BniB08g027080.2N.1	BnaA10T0128000ZS
Rsa10036909			BraA10g019400.3C	BolC09g051140.2J	BniB08g076780.2N.1	BnaA10T0168500ZS
Rsa10039146						BnaC02T0107100ZS
						BnaC02T0149900ZS
						BnaC03T0239900ZS
						BnaC04T0026700ZS
						BnaC04T0582600ZS
						BnaC06T0415500ZS
						BnaC07T0025400ZS
						BnaC07T0490700ZS
						BnaC07T0491300ZS
						BnaC08T0420600ZS
						BnaC09T0127100ZS
						BnaC09T0401300ZS
						BnaC09T0453000ZS

## Sheet: Number of IPT and CKX
	A. thaliana	R. sativus	R.sativus(RS00)	B. rapa	B. oleracea	B. nigra	B. napus
IPT	9	13	6	13	13	15	30
CKX	7	12	12	12	12	12	25
