# Supplementary material for: Genome-Wide Identification, Expression, and Protein Analysis of CKX and IPT Gene Families in Radish (Raphanus sativus L.) Reveal Their Involvement in Clubroot Resistance
Source: Int J Mol Sci. 2024 Aug 17;25(16):8974. doi: 10.3390/ijms25168974 (PMC11354997; doi:10.3390/ijms25168974)
Supplement: Supplementary file 1 [file ijms-25-08974-s001.zip › TableS2.Ka and Ks analysis of IPT and CKX genes in Radish cultivars ’36-2’ and ‘RS00'.xlsx]

## Sheet: Table2a
Table S2a. Ka and Ks analysis of IPT and CKX genes in Raphanus and B.rapa
Orthologous pairs	Ka	Ks	Ka_Ks	MYA	Orthologous pairs	Ka	Ks	Ka_Ks	MYA
RsIPT1/BraA02g018390.3C	0.0858629	0.414823	0.206987	13.8274	RsCKX1-1/BraA03g021970.3C	0.0189495	0.158578	0.119496	5.28595
RsIPT1/BraA07g030770.3C	0.0463415	0.112444	0.412131	3.74812	RsCKX1-1/BraA04g029320.3C	0.0576896	0.432789	0.133297	14.4263
RsIPT2/BraA04g019910.3C	0.0789215	0.270219	0.292065	9.00731	RsCKX1-1/BraA05g002260.3C	0.0607167	0.362373	0.167553	12.0791
RsIPT3-1/BraA04g000310.3C	0.0787359	0.503988	0.156226	16.7996	RsCKX1-2/BraA03g021970.3C	0.117653	0.447353	0.262999	14.9118
RsIPT3-1/BraA09g052370.3C	0.0293013	0.169735	0.17263	5.65783	RsCKX1-2/BraA04g029320.3C	0.109008	0.50542	0.215678	16.8473
RsIPT3-2/BraA04g000310.3C	0.0222989	0.188011	0.118605	6.26703	RsCKX1-2/BraA05g002260.3C	0.074673	0.305765	0.244217	10.1922
RsIPT5-1/BraA02g007910.3C	0.0636923	0.458014	0.139062	15.2671	RsCKX1-3/BraA03g021970.3C	0.0673208	0.495209	0.135944	16.507
RsIPT5-1/BraA10g021200.3C	0.0286002	0.195026	0.146648	6.50087	RsCKX1-3/BraA04g029320.3C	0.0529085	0.264562	0.199985	8.81875
RsIPT5-2/BraA02g007910.3C	0.0362087	0.256067	0.141403	8.53557	RsCKX1-3/BraA05g002260.3C	0.0669282	0.506216	0.132213	16.8739
RsIPT5-2/BraA10g021200.3C	0.0685762	0.382297	0.179379	12.7432	RsCKX2-1/BraA07g001320.3C	0.0970671	0.356472	0.272299	11.8824
RsIPT7-1/BraA01g030410.3C	0.0255962	0.0810348	0.315867	2.70116	RsCKX2-1/BraA09g011860.3C	0.0343248	0.209396	0.163923	6.97988
RsIPT7-1/BraA07g009460.3C	0.0382736	0.271626	0.140905	9.05421	RsCKX2-2/BraA07g001320.3C	0.0463606	0.157825	0.293746	5.26085
RsIPT8-1/BraA01g033870.3C	0.106675	0.379443	0.281135	12.6481	RsCKX2-2/BraA09g011860.3C	0.0896381	0.366976	0.244262	12.2325
RsIPT8-1/BraA03g038770.3C	0.0603552	0.186224	0.3241	6.20747	RsCKX3-1/BraA02g012590.3C	0.0265957	0.136411	0.194968	4.54703
RsIPT8-2/BraA01g033870.3C	0.0355164	0.107947	0.329016	3.59825	RsCKX3-1/BraA10g014830.3C	0.0487641	0.313348	0.155623	10.4449
RsIPT8-2/BraA03g038770.3C	0.125613	0.339142	0.370386	11.3047	RsCKX3-2/BraA02g012590.3C	0.05987	0.275425	0.217373	9.18084
RsIPT9-1/BraA02g008650.3C	0.0406779	0.242056	0.168052	8.06853	RsCKX3-2/BraA10g014830.3C	0.0282207	0.149984	0.188158	4.99947
RsIPT9-1/BraA03g009380.3C	0.0520469	0.39021	0.133382	13.007	RsCKX4/BraA03g055170.3C	0.0413965	0.213764	0.193655	7.12547
RsIPT9-2/BraA02g008650.3C	0.0542108	0.396313	0.136788	13.2104	RsCKX5/BraA07g039010.3C	0.00540835	0.119284	0.0453403	3.97612
RsIPT9-2/BraA03g009380.3C	0.0358017	0.264352	0.135432	8.81173	RsCKX6/BraA09g052550.3C	0.0218935	0.190001	0.115228	6.33337
					RsCKX7-1/BraA02g009460.3C	0.0388705	0.413055	0.0941048	13.7685
					RsCKX7-1/BraA10g019400.3C	0.0186714	0.163116	0.114467	5.43719
					RsCKX7-2/BraA02g009460.3C	0.0279979	0.197558	0.14172	6.58525
					RsCKX7-2/BraA10g019400.3C	0.0433373	0.321121	0.134956	10.704

## Sheet: Table2b
Table S2b. Comparision analysis of Ks value and divegence time of IPT and CKX genes in A. thaliana, B. rapa, and R. sativus ('36-2')
Orthologous genes-AR	Ks	MYA	Orthologous genes-BR	Ks	MYA
AtIPT1/RsIPT1	0.587	19.571	RsIPT1/BraA02g018390.3C	0.414823	13.8274
			RsIPT1/BraA07g030770.3C	0.112444	3.74812
AtIPT2/RsIPT2	0.436	14.533	RsIPT2/BraA04g019910.3C	0.270219	9.00731
AtIPT3/RsIPT3-1	0.563	18.767	RsIPT3-1/BraA04g000310.3C	0.503988	16.7996
			RsIPT3-1/BraA09g052370.3C	0.169735	5.65783
AtIPT3/RsIPT3-2	0.623	20.778	RsIPT3-2/BraA04g000310.3C	0.188011	6.26703
AtIPT5/RsIPT5-1	0.544	18.131	RsIPT5-1/BraA02g007910.3C	0.458014	15.2671
			RsIPT5-1/BraA10g021200.3C	0.195026	6.50087
AtIPT5/RsIPT5-2	0.451	15.032	RsIPT5-2/BraA10g021200.3C	0.382297	12.7432
			RsIPT5-2/BraA02g007910.3C	0.256067	8.53557
AtIPT7/RsIPT7-1	0.44	14.68	RsIPT7-1/BraA07g009460.3C	0.271626	9.05421
			RsIPT7-1/BraA01g030410.3C	0.0810348	2.70116
AtIPT8/RsIPT8-1	0.605	20.165	RsIPT8-1/BraA01g033870.3C	0.379443	12.6481
			RsIPT8-1/BraA03g038770.3C	0.186224	6.20747
AtIPT8/RsIPT8-2	0.513	17.111	RsIPT8-2/BraA03g038770.3C	0.339142	11.3047
			RsIPT8-2/BraA01g033870.3C	0.107947	3.59825
AtIPT9/RsIPT9-1	0.385	12.825	RsIPT9-1/BraA03g009380.3C	0.39021	13.007
			RsIPT9-1/BraA02g008650.3C	0.242056	8.06853
AtIPT9/RsIPT9-2	0.42	14.01	RsIPT9-2/BraA02g008650.3C	0.396313	13.2104
			RsIPT9-2/BraA03g009380.3C	0.264352	8.81173
AtCKX1/RsCKX1-1	0.382	12.731	RsCKX1-1/BraA04g029320.3C	0.432789	14.4263
			RsCKX1-1/BraA05g002260.3C	0.362373	12.0791
			RsCKX1-1/BraA03g021970.3C	0.158578	5.28595
AtCKX1/RsCKX1-2	0.443	14.752	RsCKX1-2/BraA04g029320.3C	0.50542	16.8473
			RsCKX1-2/BraA03g021970.3C	0.447353	14.9118
			RsCKX1-2/BraA05g002260.3C	0.305765	10.1922
AtCKX1/RsCKX1-3	0.463	15.43	RsCKX1-3/BraA05g002260.3C	0.506216	16.8739
			RsCKX1-3/BraA03g021970.3C	0.495209	16.507
			RsCKX1-3/BraA04g029320.3C	0.264562	8.81875
AtCKX2/RsCKX2-1	0.497	16.567	RsCKX2-1/BraA07g001320.3C	0.356472	11.8824
			RsCKX2-1/BraA09g011860.3C	0.209396	6.97988
AtCKX2/RsCKX2-2	0.492	16.416	RsCKX2-2/BraA09g011860.3C	0.366976	12.2325
			RsCKX2-2/BraA07g001320.3C	0.157825	5.26085
AtCKX3/RsCKX3-1	0.321	10.692	RsCKX3-1/BraA10g014830.3C	0.313348	10.4449
			RsCKX3-1/BraA02g012590.3C	0.136411	4.54703
AtCKX3/RsCKX3-2	0.373	12.437	RsCKX3-2/BraA02g012590.3C	0.275425	9.18084
			RsCKX3-2/BraA10g014830.3C	0.149984	4.99947
AtCKX4/RsCKX4	0.442	14.725	RsCKX4/BraA03g055170.3C	0.213764	7.12547
AtCKX5/RsCKX5	0.483	16.097	RsCKX5/BraA07g039010.3C	0.119284	3.97612
AtCKX6/RsCKX6	0.462	15.415	RsCKX6/BraA09g052550.3C	0.190001	6.33337
AtCKX7/RsCKX7-1	0.527	17.56	RsCKX7-1/BraA02g009460.3C	0.413055	13.7685
			RsCKX7-1/BraA10g019400.3C	0.163116	5.43719
AtCKX7/RsCKX7-2	0.524	17.467	RsCKX7-2/BraA10g019400.3C	0.321121	10.704
			RsCKX7-2/BraA02g009460.3C	0.197558	6.58525
