# Supplementary material for: Genome-Wide Identification, Expression, and Protein Analysis of CKX and IPT Gene Families in Radish (Raphanus sativus L.) Reveal Their Involvement in Clubroot Resistance
Source: Int J Mol Sci. 2024 Aug 17;25(16):8974. doi: 10.3390/ijms25168974 (PMC11354997; doi:10.3390/ijms25168974)
Supplement: Supplementary file 1 [file ijms-25-08974-s001.zip › TableS3. The primer sequences of 8 RsIPT or RsCKX genes subjected to qRT-PCR.xlsx]

## Sheet: Sheet1
Table S3 The primer sequences of 8 RsIPT or RsCKX genes subjected to qRT-PCR
Gene	Forward Primer (5'-3')	Reverse Primer (5'-3')
RsIPT9-2	GAGGTGCCACATCATCTTATCG	AACCATCGCAGGTACAATCCAG
RsCKX1-1	AGCCGTATGTAGATGTCTCAGGTG	CTTGACCACTGATTCCAGCGTTA
RsCKX1-2	TTCTAAGGGAGACTCTGAAACACG	CTTGAACGCTTGACCGCTGAT
RsCKX1-3	GGACAGTTTGGCATAATCACCC	CACGTAGTCGAAAGCGTTATCCT
RsCKX3-2	CTGCATTTCCTGGAAGGTTCTGT	TTGTTTGACCATTGAGGCGATC
RsCKX3-1	CAATGGTAAACGAGGACAGAGGC	TCCACCGACGGTTAAATACAAATAG
RsCKX6	GGTGCTCCTGCTCCATTCGT	ATGAACATTGCTGATCTGCGGT
RsCKX7-1	GAGATTTGACGAAGGGTTGAGG	CAAAGAGGTTAAGCCAAGGGTGT
GAPDH	TATCAAGGAGGAATCTGAAGGCA	TCACGAAGTTGTCACTCAAAGCG
