# Supplementary material for: Genome-Wide Identification, Expression, and Protein Analysis of CKX and IPT Gene Families in Radish (Raphanus sativus L.) Reveal Their Involvement in Clubroot Resistance
Source: Int J Mol Sci. 2024 Aug 17;25(16):8974. doi: 10.3390/ijms25168974 (PMC11354997; doi:10.3390/ijms25168974)
Supplement: Supplementary file 1 [file ijms-25-08974-s001.zip › TableS4.The expression of IPT and CKX gene in different treatments.xlsx]

## Sheet: Sheet1
Table S4a The expression of IPT gene in different treatments
Gene ID	Gene name	P1d7CK	P1d7	P2d7CK	P2d7	P1d34CK	P1d34	P2d34CK	P2d34
RsIPT1	Rsa10009818	0	0	0.0426662	0	0.0222689	0	0	0.0216401
RsIPT2	Rsa10020209	3.42864	2.61795	6.02167	7.12367	3.24896	3.78532	9.34909	6.75964
RsIPT3-1	Rsa10027751	5.88046	4.8213	8.84965	5.57718	0.323611	0.0195303	0.177618	1.83906
RsIPT3-2	Rsa10001423	5.76963	3.50738	1.67863	1.75802	0.907853	0.347083	0.0775366	0.129999
RsIPT5-1	Rsa10015237	33.5415	17.2239	26.7321	23.4655	10.9824	2.63954	4.09357	16.8895
RsIPT5-2	Rsa10023282	0.346223	0.0224486	0.465847	1.35344	0.774666	0.236383	0.512275	0.240954
RsIPT7-1	Rsa10028124	2.14035	3.05586	1.38107	1.56769	1.42612	1.01735	0.679005	1.22834
RsIPT7-2	Rsa10010488	4.19729	5.14085	4.28612	2.98905	2.6313	1.13286	0.83178	3.82007
RsIPT8-1	Rsa10042487	0.0222519	0.104535	0	0	0.0468659	0	0.0242166	0.0449296
RsIPT8-2	Rsa10027852	0	0	0	0.0499311	0.0471416	0	0	0.0229052
RsIPT9-1	Rsa10023211	6.64041	5.56614	5.20847	4.18579	4.67168	5.63155	3.12708	7.40921
RsIPT9-2	Rsa10035858	2.03255	1.52999	3.43715	1.70472	1.92512	1.22257	1.73909	2.53523
RsIPT10	Rsa10008422	7.58846	5.72627	5.25918	3.49929	2.91207	2.92474	4.20507	3.70054

## Sheet: Sheet3
Table S4b The expression of CKX gene in different treatments
Gene ID	Gene name	P1d7CK	P1d7	P2d7CK	P2d7	P1d34CK	P1d34	P2d34CK	P2D34								gene_length	gene_biotype	gene_description	tf_family
RsCKX1-1	Rsa10025968	16.4817	1.50695	2.70944	4.88367	1.54228	0.893447	1.31406	0.711661								1296	-	- && - && PF09265:Cytokinin dehydrogenase 1, FAD and cytokinin binding|PF01565:FAD binding domain	FAD_binding_4
RsCKX1-2	Rsa10039146	0.845575	0.753611	1.10676	4.143	0.661755	0.182196	0.880054	0.247557								1161	-	- && - && PF09265:Cytokinin dehydrogenase 1, FAD and cytokinin binding|PF01565:FAD binding domain	FAD_binding_4
RsCKX1-3	Rsa10011234	1.40713	0.141038	0.440316	0.741439	0.0348205	0.0783354	0	0.0158299								1320	-	- && - && PF09265:Cytokinin dehydrogenase 1, FAD and cytokinin binding|PF01565:FAD binding domain	FAD_binding_4
RsCKX2-1	Rsa10025912	0.0834365	0.0444111	0.222466	0.111768	0.156601	0.1067	0.216212	0.344127								1524	-	- && - && PF09265:Cytokinin dehydrogenase 1, FAD and cytokinin binding|PF01565:FAD binding domain	FAD_binding_4
RsCKX2-2	Rsa10031296	0.0141163	0.0517677	0.111675	0.133037	0.339886	0.289772	0.271358	0.539293								1518	-	- && - && PF01565:FAD binding domain|PF09265:Cytokinin dehydrogenase 1, FAD and cytokinin binding	FAD_binding_4
RsCKX3-1	Rsa10019391	0.319955	0.585582	0.214611	0.62933	0.842363	2.47975	0.830743	0.328139								1272	-	- && - && PF09265:Cytokinin dehydrogenase 1, FAD and cytokinin binding|PF01565:FAD binding domain	FAD_binding_4
RsCKX3-2	Rsa10023843	0.0968847	0.0176948	0.0494962	0	0.0529391	0.509448	0	0.132005								1275	-	- && Q9LTS3.1 RecName: Full=Cytokinin dehydrogenase 3; AltName: Full=Cytokinin oxidase 3; Short=AtCKX3; Short=CKO 3; Flags: Precursor && PF01565:FAD binding domain|PF09265:Cytokinin dehydrogenase 1, FAD and cytokinin binding	FAD_binding_4
RsCKX4	Rsa10036909	0.0278805	0.0728847	0.150737	0.515658	0.132771	0.0449587	0.418879	0.0465961								1407	-	- && - && PF09265:Cytokinin dehydrogenase 1, FAD and cytokinin binding|PF01565:FAD binding domain	FAD_binding_4
RsCKX5	Rsa10034185	1.7434	10.1174	2.92273	12.2406	53.7423	73.7037	121.934	32.2661								1221	-	- && - && PF01565:FAD binding domain|PF09265:Cytokinin dehydrogenase 1, FAD and cytokinin binding	FAD_binding_4
RsCKX6	Rsa10027735	18.6325	6.92995	12.5728	14.6543	2.80402	4.58993	2.97298	4.8279								1290	-	- && - && PF09265:Cytokinin dehydrogenase 1, FAD and cytokinin binding|PF01565:FAD binding domain	FAD_binding_4
RsCKX7-1	Rsa10021101	6.66747	10.3103	11.4289	7.24738	5.89462	9.68801	2.77987	7.45031								1578	-	- && - && PF09265:Cytokinin dehydrogenase 1, FAD and cytokinin binding|PF01565:FAD binding domain	FAD_binding_4
RsCKX7-2	Rsa10013210	2.61006	2.72481	4.25269	1.83896	0.499155	0.49199	0.359985	0.951049								1263	-	- && - && PF01565:FAD binding domain|PF09265:Cytokinin dehydrogenase 1, FAD and cytokinin binding	FAD_binding_4
